# Supplementary material for: Optimising Puppy Socialisation–Short- and Long-Term Effects of a Training Programme during the Early Socialisation Period
Source: Animals (Basel). 2022 Nov 8;12(22):3067. doi: 10.3390/ani12223067 (PMC9687081; doi:10.3390/ani12223067)
Supplement: Supplementary file 1 [file animals-12-03067-s001.zip]

Archive with 1 entries (1 files):
- animals-1956444-supplementary.pdf
